# Supplementary material for: Impact of Intratracheal Administration of Polyethylene Glycol-Coated Silver Nanoparticles on the Heart of Normotensive and Hypertensive Mice
Source: Int J Mol Sci. 2023 May 17;24(10):8890. doi: 10.3390/ijms24108890 (PMC10218879; doi:10.3390/ijms24108890)
Supplement: Supplementary file 1 [file ijms-24-08890-s001.zip]

Archive with 1 entries (1 files):
- ijms-2300426-supplementary.pdf
